# Supplementary material for: Differences in Ionic, Enzymatic, and Photosynthetic Features Characterize Distinct Salt Tolerance in Eucalyptus Species
Source: Plants (Basel). 2021 Jul 9;10(7):1401. doi: 10.3390/plants10071401 (PMC8309277; doi:10.3390/plants10071401)
Supplement: Supplementary file 1 [file plants-10-01401-s001.zip]

Archive with 4 entries (4 files):
- Figures S1-S4.pdf
- Table S1.xlsx
- Table S2.xlsx
- Table S3.xlsx
