# Supplementary material for: Differences in Ionic, Enzymatic, and Photosynthetic Features Characterize Distinct Salt Tolerance in Eucalyptus Species
Source: Plants (Basel). 2021 Jul 9;10(7):1401. doi: 10.3390/plants10071401 (PMC8309277; doi:10.3390/plants10071401)
Supplement: Supplementary file 1 [file plants-10-01401-s001.zip › Table S1.xlsx]

## Sheet: Seed germination
	Germination (%; Average)
											% Inhibition
	Species	NaCl (mM)/Days	0	4	8	12	15	20	22		(Final day)
	E. gomphocephala	0	0	21	36	44	63	92	95		0
		40	0	16	30	34	44	66	74		22.1053
		80	0	5	23	31	36	36	36		62.1053
		120	0	2	7	11	11	16	16		83.1579
		170	0	0	0	3	4	7	7		92.6316
		210	0	0	0	3	3	3	3		96.8421
	E. sargentii	0	0	38	93	99	100	100	100		0
		40	0	19	63	88	93	95	96		4
		80	0	3	28	37	55	66	66		34
		120	0	2	11	25	30	50	54		46
		170	0	1	5	6	7	8	9		91
		210	0	0	3	4	5	6	6		94
	E. loxophleba	0	0	76	100	100	100	100	100		0
		40	0	36	82	86	95	97	97		3
		80	0	15	34	54	58	61	62		38
		120	0	0	3	11	14	27	27		73
		170	0	0	0	7	12	15	15		85
		210	0	0	1	5	8	10	10		90
	E. gillii	0	0	32	68	80	99	99	99		0
		40	0	16	41	53	76	88	89		10.101
		80	0	9	26	33	38	42	42		57.5758
		120	0	0	1	5	10	14	14		85.8586
		170	0	0	0	0	6	9	9		90.9091
		210	0	0	0	0	1	3	3		96.9697
	E. torquata	0	0	22	73	98	100	100	100		0
		40	0	4	11	16	25	31	31		69
		80	0	0	0	0	2	2	2		98
		120	0	0	0	0	0	0	0		100
		170	0	0	0	0	0	0	0		100
		210	0	0	0	0	0	0	0		100
	E. gracilis	0	0	4	49	53	79	90	90		0
		40	0	4	5	5	9	9	9		90
		80	0	0	0	0	0	0	0		100
		120	0	0	0	0	0	0	0		100
		170	0	0	0	0	0	0	0		100
		210	0	0	0	0	0	0	0		100
	(±SD)
	Species	NaCl (mM)/Days	0d	4d	8d	12d	15d	20d	22d
	E. gomphocephala	0	0	5.03322	3.26599	4.6188	3.82971	3.26599	2
		40	0	9.79796	5.16398	2.3094	3.26599	2.3094	2.3094
		80	0	6	5.03322	6.8313	3.26599	3.26599	3.26599
		120	0	2.3094	2	5.03322	5.03322	8.64099	8.64099
		170	0	0	0	3.82971	3.26599	2	2
		210	0	0	0	3.82971	3.82971	3.82971	3.82971
	E. sargentii	0	0	2.3094	2	2	0	0	0
		40	0	3.82971	8.24621	3.26599	3.82971	3.82971	3.26599
		80	0	2	3.26599	6	10.5198	7.65942	7.65942
		120	0	2.3094	5.03322	3.82971	5.16398	5.16398	6.9282
		170	0	2	3.82971	4	2	0	2
		210	0	0	3.82971	3.26599	5.03322	4	4
	E. loxophleba	0	0	4.6188	0	0	0	0	0
		40	0	14.2361	5.16398	7.65942	6	3.82971	3.82971
		80	0	3.82971	5.16398	4	5.16398	6	6.9282
		120	0	0	2	2	5.16398	2	2
		170	0	0	0	3.82971	3.26599	6.8313	6.8313
		210	0	0	2	2	5.65685	5.16398	5.16398
	E. gillii	0	0	3.26599	7.30297	3.26599	2	2	2
		40	0	4.6188	6.8313	11.4891	3.26599	3.26599	2
		80	0	3.82971	5.16398	5.03322	5.16398	2.3094	2.3094
		120	0	0	2	7.57188	9.5219	8.32666	8.32666
		170	0	0	0	0	5.16398	2	2
		210	0	0	0	0	2	2	2
	E. torquata	0	0	11.547	6	2.3094	0	0	0
		40	0	5.65685	6.8313	4.6188	5.03322	5.03322	5.03322
		80	0	0	0	0	2.3094	2.3094	2.3094
		120	0	0	0	0	0	0	0
		170	0	0	0	0	0	0	0
		210	0	0	0	0	0	0	0
	E. gracilis	0	0	0	2	2	2	2.3094	2.3094
		40	0	3.26599	2	2	2	2	2
		80	0	0	0	0	0	0	0
		120	0	0	0	0	0	0	0
		170	0	0	0	0	0	0	0
		210	0	0	0	0	0	0	0
