# Supplementary material for: Differences in Ionic, Enzymatic, and Photosynthetic Features Characterize Distinct Salt Tolerance in Eucalyptus Species
Source: Plants (Basel). 2021 Jul 9;10(7):1401. doi: 10.3390/plants10071401 (PMC8309277; doi:10.3390/plants10071401)
Supplement: Supplementary file 1 [file plants-10-01401-s001.zip › Table S2.xlsx]

## Sheet: Seedling growth
	Root growth (cm)								Shoot growth (cm)
	NaCl (mM)	E. gomphocephala	E. sargenti	E. loxophleba	E. gillii	E. torquata	E. gracilis		NaCl (mM)	E. gomphocephala	E. sargenti	E. loxophleba	E. gillii	E. torquata	E. gracilis
Average	0	2.625	3.125	2.1	3.3	5.575	2.45	Average	0	3.125	4.225	2.925	3.75	5.075	2.875
	40	2.25	2.275	1.75	2.975	2.9	1.35		40	2.6	3.25	2.65	3.225	2.25	1.6
	80	1.1	1.15	1.4	2.325	0.125	0		80	1.65	1.175	1.775	2.6	0.075	0
	120	0.8	0.825	0.975	0.75	0	0		120	1.225	0.675	1.2	1.5	0	0
	170	0.4	0.325	0.475	0	0	0		170	0.6	0.375	0.675	0	0	0
	210	0.1	0.25	0.125	0	0	0		210	0.175	0.375	0.25	0	0	0
	NaCl (mM)	E. gomphocephala	E. sargenti	E. loxophleba	E. gillii	E. torquata	E. gracilis		NaCl (mM)	E. gomphocephala	E. sargenti	E. loxophleba	E. gillii	E. torquata	E. gracilis
± SD	0	0.15	0.05	0.2	0.244949	0.125831	0.129099	± SD	0	0.15	0.0957427	0.0957427	0.208167	0.0957427	0.125831
	40	0.129099	0.05	0.057735	0.05	0.2	0.238048		40	0.11547	0.057735	0.129099	0.206155	0.5	0.11547
	80	0.141421	0.057735	0.141421	0.25	0.15	0		80	0.191485	0.0957427	0.05	0.11547	0.0957427	0
	120	0.0816497	0.125831	0.05	0.057735	0	0		120	0.206155	0.0957427	0.0816497	0.216025	0	0
	170	0.0816497	0.05	0.05	0	0	0		170	0.182574	0.05	0.05	0	0	0
	210	0.0816497	0.057735	0.05	0	0	0		210	0.125831	0.05	0.1	0	0	0
