# Supplementary material for: Differences in Ionic, Enzymatic, and Photosynthetic Features Characterize Distinct Salt Tolerance in Eucalyptus Species
Source: Plants (Basel). 2021 Jul 9;10(7):1401. doi: 10.3390/plants10071401 (PMC8309277; doi:10.3390/plants10071401)
Supplement: Supplementary file 1 [file plants-10-01401-s001.zip › Table S3.xlsx]

## Sheet: Max redox change and Pool sizes
	Eg; C			Eg; 80			Eg; 170			El; C			El; 80			El; 170			Et; C			Et; 80			Et; 170					Young leaves																Old leaves
	P1, P2	P3, P4	P5, P6	P1, P2	P3, P4	P5, P6	P1, P2	P3, P4	P5, P6	P1, P2	P3, P4	P5, P6	P1, P2	P3, P4	P5, P6	P1, P2	P3, P4	P5, P6	P1, P2	P3, P4	P5, P6	P1, P2	P3, P4	P5, P6	P1, P2	P3, P4	P5, P6				E. gomphocephala			E. loxophleba			E. torquata										E. gomphocephala
P700	5.91	5.6	5.18	5.27	4.13	4.37	6.24	6.31	3.34	5.69	3.29	5.78	5.58	2.59	6.9	6.32	5.45	6.44	5.29	6.62	7.61	2	3.12	5.95	6.97	7.42	7.61			P700	Eg0	Eg80	Eg170	El0	El80	El170	Et0	Et80	Et170							P700	Eg0	Eg80	Eg170
	6.06	5.68	5.69	4.55	3.86	4.76	5.92	4.96	3.52	5.25	3.78	5.9	5.15	3.96	6.77	6.31	4.16	6.09	7.31	4.71	7.88	1.8	4.93	7.3	5.71	6.31	4.24				5.9075	4.915	4.93667	5.2325	5.285	6.04818	6.17917	4.55167	5.80333								6.08333	6.55833	6.7025
	5.21	5.79	7.21	5.79	6.4	4.15	4.92	4.11	5.69	6.48	3.36	6.47	7.11	5.18	3.63	5.74	6.33	6.75	8.04	7.37	5.43	1.29	6.51	6.42	5.42	6.08	5.35
	5.45	5.76	7.35	4.59	6.3	4.81	4.69	4.13	5.41	6.54	4.36	5.89	7.14	5.35	4.06	1.72	5.93	7.01	5.81	5.06	3.02	5.19	4.41	5.7	4.58	4.68	5.27			±SE	0.105465	0.307256	0.310976	0.351781	0.670758	0.230153	0.596341	0.717268	0.374775							±SE	0.222112	0.119702	0.240146
Average	5.9075			4.915			4.93667			5.2325			5.285			6.04818			6.17917			4.55167			5.80333
±SD	0.21093			0.614512			0.621953			1.21861			1.34152			0.763332			1.19268			1.43454			0.74955					PC	Eg0	Eg80	Eg170	El0	El80	El170	Et0	Et80	Et170							PC	Eg0	Eg80	Eg170
±SE	0.105465			0.307256			0.310976			0.351781			0.670758			0.230153			0.596341			0.717268			0.374775						3.41	2.66417	2.56417	2.62667	2.57	2.87455	2.975	2.58167	3								4.03167	2.5975	2.89833
	P1, P2	P3, P4	P5, P6	P1, P2	P3, P4	P5, P6	P1, P2	P3, P4	P5, P6	P1, P2	P3, P4	P5, P6	P1, P2	P3, P4	P5, P6	P1, P2	P3, P4	P5, P6	P1, P2	P3, P4	P5, P6	P1, P2	P3, P4	P5, P6	P1, P2	P3, P4	P5, P6			±SE	0.193712	0.249443	0.227325	0.226362	0.219265	0.192917	0.343911	0.362733	0.238588							±SE	0.203745	0.287611	0.454484
PC	3.09	2.9	3.9	2.38	1.56	2.68	2.64	3.76	1.41	3.4	1.58	2.73	3.1	1.47	3.27	3.09	2.2	3.51	2.96	4.05	4.02	1.41	1.23	4.19	2.88	4.09	3.92
	3.16	2.84	3.96	1.96	1.52	2.93	2.49	3.23	1.4	3.33	1.75	2.6	3.01	1.64	3.28	2.82	1.77	3.73	3.88	1.48	4.12	1.05	2.59	4.17	2.62	4.4	1.97			Fd	Eg0	Eg80	Eg170	El0	El80	El170	Et0	Et80	Et170							Fd	Eg0	Eg80	Eg170
	2.82	3.19	4.25	3.21	4.13	2.11	2.65	2.02	3.59	3.08	1.6	3.72	3.18	2.99	1.55	2.51	3.57	2.64	4.42	2.48	1.66	0.86	3.23	4.39	2.33	2.57	3.25				1.11667	0.9025	0.8775	0.981667	1.01167	1.12727	1.125	0.7975	1.0775								1.15	1.10167	1.10667
	2.74	3.22	4.85	2.75	4.17	2.57	2.47	1.89	3.22	2.89	1.65	3.19	3.21	2.46	1.68	0.52	3.42	2.36	3.63	1.22	1.78	2.48	2.58	2.8	1.99	2.45	3.53
Average	3.41			2.66417			2.56417			2.62667			2.57			2.87455			2.975			2.58167			3					±SE	0.0422714	0.0582722	0.0595199	0.0657916	0.0857042	0.0485254	0.0907836	0.108489	0.0665506							±SE	0.0470171	0.051062	0.0635244
±SD	0.671037			0.864097			0.787475			0.784142			0.759557			0.639834			1.19134			1.25655			0.826493
±SE	0.193712			0.249443			0.227325			0.226362			0.219265			0.192917			0.343911			0.362733			0.238588					PC/P700	Eg0	Eg80	Eg170	El0	El80	El170	Et0	Et80	Et170							PC/P700	Eg0	Eg80	Eg170
																															3.45842	3.19433	3.07692	2.98892	2.92767	2.85155	2.85733	3.44008	3.09483								3.96075	2.351	2.52375
	P1, P2	P3, P4	P5, P6	P1, P2	P3, P4	P5, P6	P1, P2	P3, P4	P5, P6	P1, P2	P3, P4	P5, P6	P1, P2	P3, P4	P5, P6	P1, P2	P3, P4	P5, P6	P1, P2	P3, P4	P5, P6	P1, P2	P3, P4	P5, P6	P1, P2	P3, P4	P5, P6
Fd	1.08	0.97	1.13	0.81	0.68	0.85	1.06	1.24	0.63	1.12	0.66	1.08	1.16	0.57	1.23	1.18	0.97	1.25	0.95	1.09	1.45	0.29	0.4	1.01	1.34	1.31	1.47			±SE	0.143264	0.17282	0.15613	0.127863	0.112773	0.159971	0.236183	0.173941	0.169566							±SE	0.0946693	0.224098	0.320039
	0.99	1.03	1.11	0.7	0.63	0.95	0.96	1.05	0.58	1.09	0.67	1.09	0.98	0.68	1.32	1.08	0.77	1.32	1.41	0.85	1.49	0.35	0.89	1.32	1.05	1.21	0.76
	1.02	1.03	1.35	1.07	1.24	0.83	0.86	0.7	1.07	1.24	0.63	1.2	1.3	1.08	0.68	0.99	1.25	1.21	1.48	1.27	0.96	0.28	1.21	1.16	0.97	1.05	1.11			Fd/P700	Eg0	Eg80	Eg170	El0	El80	El170	Et0	Et80	Et170							Fd/P700	Eg0	Eg80	Eg170
	1.11	1.12	1.46	0.88	1.25	0.94	0.79	0.68	0.91	1.11	0.77	1.12	1.42	1.07	0.65	0.31	1.17	1.21	1.21	0.85	0.49	0.96	0.78	0.92	0.72	0.86	1.08				5.29933	5.11925	4.9655	5.26092	5.37383	5.22327	5.06292	4.92225	5.17942								5.28875	4.69033	4.59042
Average	1.11667			0.9025			0.8775			0.981667			1.01167			1.12727			1.125			0.7975			1.0775
±SD	0.146432			0.201861			0.206183			0.227909			0.296888			0.16094			0.314484			0.375817			0.230538					±SE	0.122086	0.149547	0.123136	0.0867103	0.136621	0.118854	0.106839	0.185538	0.113222							±SE	0.0873855	0.14763	0.106633
±SE	0.0422714			0.0582722			0.0595199			0.0657916			0.0857042			0.0485254			0.0907836			0.108489			0.0665506
	P1, P2	P3, P4	P5, P6	P1, P2	P3, P4	P5, P6	P1, P2	P3, P4	P5, P6	P1, P2	P3, P4	P5, P6	P1, P2	P3, P4	P5, P6	P1, P2	P3, P4	P5, P6	P1, P2	P3, P4	P5, P6	P1, P2	P3, P4	P5, P6	P1, P2	P3, P4	P5, P6
PC/P700	3.137	3.109	4.523	2.709	2.259	3.683	2.54	3.577	2.538	3.586	2.881	2.832	3.333	3.4	2.847	2.931	2.417	3.272	3.362	3.673	3.167	4.231	2.365	4.227	2.475	3.303	3.089
	3.13	3.007	4.172	2.59	2.358	3.693	2.523	3.903	2.377	3.8	2.777	2.648	3.505	2.488	2.912	2.684	2.545	3.675	3.185	1.879	3.135	3.488	3.16	3.427	2.753	4.188	2.793
	3.253	3.306	3.531	3.328	3.878	3.057	3.238	2.957	3.786	2.849	2.854	3.457	2.686	3.461	2.564	2.626	3.382	2.35	3.299	2.017	1.835	3.978	2.976	4.1	2.583	2.537	3.646
	3.014	3.359	3.96	3.604	3.974	3.199	3.159	2.747	3.578	2.653	2.277	3.253	2.695	2.762	2.479	1.818	3.462	2.023	3.751	1.445	3.54	2.871	3.511	2.947	2.61	3.144	4.017
Average	3.45842			3.19433			3.07692			2.98892			2.92767			2.85155			2.85733			3.44008			3.09483
±SD	0.496281			0.598664			0.54085			0.44293			0.390658			0.530564			0.81816			0.602551			0.587393
±SE	0.143264			0.17282			0.15613			0.127863			0.112773			0.159971			0.236183			0.173941			0.169566
	P1, P2	P3, P4	P5, P6	P1, P2	P3, P4	P5, P6	P1, P2	P3, P4	P5, P6	P1, P2	P3, P4	P5, P6	P1, P2	P3, P4	P5, P6	P1, P2	P3, P4	P5, P6	P1, P2	P3, P4	P5, P6	P1, P2	P3, P4	P5, P6	P1, P2	P3, P4	P5, P6
Fd/P700	5.096	4.859	6.133	4.315	4.574	5.483	4.772	5.524	5.249	5.496	5.634	5.212	5.808	6.175	5.01	5.219	4.991	5.445	5.008	4.604	5.339	4.12	3.558	4.773	5.392	4.952	5.403
	4.553	5.072	5.458	4.31	4.573	5.579	4.564	5.918	4.599	5.824	4.984	5.168	5.324	4.839	5.463	4.773	5.173	6.087	5.417	5.051	5.29	5.468	5.073	5.044	5.136	5.361	5.001
	5.472	4.976	5.248	5.153	5.439	5.576	4.893	4.749	5.25	5.344	5.281	5.181	5.109	5.858	5.273	4.851	5.542	5.029	5.139	4.822	4.977	6.091	5.2	5.057	4.992	4.822	5.804
	5.72	5.444	5.561	5.39	5.571	5.468	4.728	4.621	4.719	4.753	4.92	5.334	5.565	5.587	4.475	5.023	5.502	4.844	5.833	4.72	4.555	5.178	4.973	4.532	4.415	5.115	5.76
Average	5.29933			5.11925			4.9655			5.26092			5.37383			5.22327			5.06292			4.92225			5.17942
±SD	0.422918			0.518046			0.426554			0.300373			0.47327			0.394193			0.370103			0.642722			0.392211
±SE	0.122086			0.149547			0.123136			0.0867103			0.136621			0.118854			0.106839			0.185538			0.113222
[truncated: 6 more columns]

## Sheet: NIRmax OL
	Eg; C			Eg; 80			Eg; 170			El; C			El; 80			El; 170			Et; C			Et; 80			Et; 170
	P1, P2	P3, P4	P5, P6	P1, P2	P3, P4	P5, P6	P1, P2	P3, P4	P5, P6	P1, P2	P3, P4	P5, P6	P1, P2	P3, P4	P5, P6	P1, P2	P3, P4	P5, P6	P1, P2	P3, P4	P5, P6	P1, P2	P3, P4	P5, P6	P1, P2	P3, P4	P5, P6
P700	5.25	5.84	5.7	6.2	6.03	7.21	5.85	7.82	6.38	6.48	6.93	6.63	6.43	5.75	7.06	6.61	6.78	5.87	7.96	2.35	6.1	5.89	8.37	7.03	9.14	7.64	9.54
	6.19	4.82	5.67	5.9	6.73	7.09	5.69	8.51	6.7	7	6.95	6.87	5.98	5.1	7.39	7.64	7.07	5.3	8.65	6.07	9.05	3.75	7.43	7.63	8.76	6.12	10.14
	5.58	7.13	7	6.52	6.88	6.68	6.26	6.54	6.48	7.09	6.56	6.04	6.28	6.13	7.18	6.89	7.02	6.59	7.52	8.5	6.26	9.26	8.42	5.81	8.38	7.09	5.09
	5.99	6.56	7.27	6.15	6.72	6.59	6.04	6.73	7.43	7.18	7.01	6.25	6.67	6.67	7.38	6.91	7.07	5.96	9.48	9.26	8.75	9.58	10.09	7.22	9.15	7.68	8.79
Average	6.08333			6.55833			6.7025			6.74917			6.50167			6.6425			7.49583			7.54			8.12667
±SD	0.769419			0.414659			0.831889			0.356102			0.699569			0.641265			2.03564			1.79768			1.4706
±SE	0.222112			0.119702			0.240146			0.102798			0.201948			0.185117			0.58764			0.518944			0.424527
	P1, P2	P3, P4	P5, P6	P1, P2	P3, P4	P5, P6	P1, P2	P3, P4	P5, P6	P1, P2	P3, P4	P5, P6	P1, P2	P3, P4	P5, P6	P1, P2	P3, P4	P5, P6	P1, P2	P3, P4	P5, P6	P1, P2	P3, P4	P5, P6	P1, P2	P3, P4	P5, P6
PC	3.5	3.63	4.24	2.57	1.97	4.35	1.67	5.98	1.26	3.04	3.44	2.86	1.77	3.17	3.41	1.97	2.48	2.02	3.13	1.12	1.76	1.65	3	1.21	1.54	1.8	2.37
	3.66	2.82	3.79	2.33	1.71	4.63	1.54	5.73	1.69	3.3	3.11	2.87	3.94	3.08	2.99	3.15	2.43	1.35	3.16	0.79	2.13	1.68	1.77	4.03	1.73	1.31	2.59
	3.57	4.86	4.8	1.89	3.39	2.13	3.11	2.26	3.79	1.46	2.54	2.83	1.78	3.01	2.84	3.65	1.12	1.61	2.81	2.72	0.97	1.91	2.71	1.05	2.6	2.06	0.72
	3.62	4.94	4.95	1.98	2.47	1.75	3.27	2.24	2.24	1.79	3.08	2.94	1.76	3.15	2.53	4.01	1.2	1.49	3.07	2.48	1.49	2.98	3.1	2.53	1.91	2.17	0.84
Average	4.03167			2.5975			2.89833			2.77167			2.78583			2.20667			2.13583			2.30167			1.80333
±SD	0.705792			0.996313			1.57438			0.587318			0.697052			0.964755			0.883428			0.894263			0.61836
±SE	0.203745			0.287611			0.454484			0.169544			0.201221			0.278501			0.255024			0.258151			0.178505
	P1, P2	P3, P4	P5, P6	P1, P2	P3, P4	P5, P6	P1, P2	P3, P4	P5, P6	P1, P2	P3, P4	P5, P6	P1, P2	P3, P4	P5, P6	P1, P2	P3, P4	P5, P6	P1, P2	P3, P4	P5, P6	P1, P2	P3, P4	P5, P6	P1, P2	P3, P4	P5, P6
Fd	1.07	1.04	1.15	1.03	0.94	1.38	0.86	1.49	0.96	0.919	1.15	0.98	0.87	1.03	1.16	0.9	1.13	1.02	1.37	0.33	0.99	0.83	1.5	0.98	1.33	1.16	1.6
	1.13	0.86	1.07	0.93	1.09	1.42	0.89	1.58	1.09	1.2	1.15	1.1	1.01	1.04	1.13	1.273	1.14	0.75	1.41	0.89	1.35	0.74	1.16	1.3	1.35	0.87	1.6
	1.03	1.44	1.24	1.12	1.33	0.99	0.98	1.05	1.12	0.99	1.1	0.91	1.05	1.12	1.16	1.09	1	1	1.23	1.5	0.99	1.45	1.41	0.86	1.46	1.06	0.76
	1.09	1.34	1.34	0.98	1.06	0.95	1	1.12	1.14	1.12	1.19	1.03	1	1.19	1.14	1.17	1.08	0.89	1.53	1.49	1.25	1.64	1.67	1.05	1.29	1.12	1.39
Average	1.15			1.10167			1.10667			1.06992			1.075			1.03692			1.19417			1.21583			1.24917
±SD	0.162872			0.176884			0.220055			0.10131			0.0918002			0.142406			0.346763			0.323994			0.264969
±SE	0.0470171			0.051062			0.0635244			0.0292457			0.0265004			0.0411091			0.100102			0.0935289			0.0764898
	P1, P2	P3, P4	P5, P6	P1, P2	P3, P4	P5, P6	P1, P2	P3, P4	P5, P6	P1, P2	P3, P4	P5, P6	P1, P2	P3, P4	P5, P6	P1, P2	P3, P4	P5, P6	P1, P2	P3, P4	P5, P6	P1, P2	P3, P4	P5, P6	P1, P2	P3, P4	P5, P6
PC/P700	4.001	3.729	4.466	2.486	1.958	3.621	1.709	4.585	1.187	2.814	2.978	2.588	1.647	3.309	2.897	1.791	2.194	2.068	2.356	2.85	1.727	1.687	2.154	1.036	1.014	1.414	1.492
	3.543	3.508	4.007	2.367	1.526	3.917	1.622	4.041	1.517	2.828	2.682	2.507	3.958	3.619	2.431	2.478	2.058	1.537	2.19	0.785	1.413	2.688	1.428	3.168	1.188	1.282	1.532
	3.84	4.091	4.116	1.738	2.959	1.915	2.982	2.069	3.506	1.235	2.326	2.808	1.697	2.945	2.37	3.183	0.959	1.465	2.241	1.921	0.932	1.24	1.935	1.082	1.861	1.741	0.843
	3.627	4.516	4.085	1.931	2.202	1.592	3.253	2.001	1.813	1.492	2.632	2.826	1.58	2.833	2.054	3.476	1.023	1.502	1.941	1.605	1.019	1.87	1.843	2.107	1.25	1.7	0.573
Average	3.96075			2.351			2.52375			2.47633			2.61167			1.97783			1.74833			1.85317			1.32417
±SD	0.327944			0.776298			1.10865			0.550536			0.785591			0.779088			0.628667			0.634934			0.381435
±SE	0.0946693			0.224098			0.320039			0.158926			0.226781			0.224903			0.18148			0.18329			0.110111
	P1, P2	P3, P4	P5, P6	P1, P2	P3, P4	P5, P6	P1, P2	P3, P4	P5, P6	P1, P2	P3, P4	P5, P6	P1, P2	P3, P4	P5, P6	P1, P2	P3, P4	P5, P6	P1, P2	P3, P4	P5, P6	P1, P2	P3, P4	P5, P6	P1, P2	P3, P4	P5, P6
Fd/P700	5.7	5.005	5.667	4.658	4.368	5.369	4.136	5.321	4.21	-	4.638	4.142	3.805	5.023	4.609	3.814	4.66	4.872	4.803	3.889	4.524	3.944	5.02	3.92	4.083	4.261	4.709
	5.099	4.975	5.277	4.418	4.531	5.612	4.398	5.199	4.573	4.784	4.651	4.474	4.751	5.694	4.286	-	4.51	3.948	4.553	4.126	4.171	5.523	4.378	4.777	4.328	3.958	4.407
	5.161	5.649	4.968	4.8	5.425	4.155	4.368	4.5	4.818	3.911	4.704	4.232	4.663	5.116	4.526	4.449	3.985	4.248	4.585	4.953	4.415	4.371	4.705	4.144	4.885	4.173	4.197
	5.107	5.711	5.146	4.465	4.429	4.054	4.617	4.66	4.285	4.363	4.739	4.619	4.205	5.013	4.332	4.747	4.275	4.161	4.504	4.515	4.001	4.809	4.639	4.066	3.954	4.08	4.432
Average	5.28875			4.69033			4.59042			4.47791			4.66858			4.33355			4.41992			4.52467			4.28892
±SD	0.302712			0.511405			0.369389			1.32037			0.499722			1.29359			0.317458			0.480089			0.285739
±SE	0.0873855			0.14763			0.106633			0.381157			0.144257			0.373427			0.0916421			0.13859			0.0824859
